# Supplementary material for: Loss of complex O-glycosylation impairs exocrine pancreatic function and induces MODY8-like diabetes in mice
Source: Exp Mol Med. 2018 Oct 10;50(10):133. doi: 10.1038/s12276-018-0157-3 (PMC6180059; doi:10.1038/s12276-018-0157-3)
Supplement: Supplementary file 2 — LC-MSMS-VVA_Cosmc_KO_supplement [file 12276_2018_157_MOESM2_ESM.xlsx]

## Sheet: Tabelle1
Accession	Description	Score	Coverage	# Proteins	# Unique Peptides	# Peptides	# PSMs	# AAs	MW [kDa]	calc. pI
Q64285	Bile salt-activated lipase OS=Mus musculus GN=Cel PE=1 SV=1 - [CEL_MOUSE]	516.25	53.59	1	25	25	100	599	65.7712	6.30322
Q6P8U6	Pancreatic triacylglycerol lipase OS=Mus musculus GN=Pnlip PE=1 SV=1 - [LIPP_MOUSE]	471.75	67.1	1	18	18	98	465	51.3954	6.82959
P10126	Elongation factor 1-alpha 1 OS=Mus musculus GN=Eef1a1 PE=1 SV=3 - [EF1A1_MOUSE]	464.956	60.61	1	8	16	100	462	50.0821	9.01221
P08113	Endoplasmin OS=Mus musculus GN=Hsp90b1 PE=1 SV=2 - [ENPL_MOUSE]	444.585	59.23	1	39	41	102	802	92.4183	4.81787
P20029	78 kDa glucose-regulated protein OS=Mus musculus GN=Hspa5 PE=1 SV=3 - [GRP78_MOUSE]	360.265	57.25	1	30	32	88	655	72.3775	5.16064
P00688	Pancreatic alpha-amylase OS=Mus musculus GN=Amy2 PE=1 SV=2 - [AMYP_MOUSE]	325.068	57.48	1	21	21	76	508	57.2818	7.28369
Q9DBG6	Dolichyl-diphosphooligosaccharide--protein glycosyltransferase subunit 2 OS=Mus musculus GN=Rpn2 PE=2 SV=1 - [RPN2_MOUSE]	296.006	57.53	1	23	23	54	631	69.02	5.80811
Q8VDJ3	Vigilin OS=Mus musculus GN=Hdlbp PE=1 SV=1 - [VIGLN_MOUSE]	285.343	44.95	1	43	43	66	1268	141.655	6.87354
Q9JKR6	Hypoxia up-regulated protein 1 OS=Mus musculus GN=Hyou1 PE=1 SV=1 - [HYOU1_MOUSE]	233.904	43.54	1	30	30	51	999	111.112	5.18604
O88986	2-amino-3-ketobutyrate coenzyme A ligase, mitochondrial OS=Mus musculus GN=Gcat PE=1 SV=2 - [KBL_MOUSE]	224.189	76.92	1	19	19	43	416	44.9019	7.32764
P68040	Guanine nucleotide-binding protein subunit beta-2-like 1 OS=Mus musculus GN=Gnb2l1 PE=1 SV=3 - [GBLP_MOUSE]	221.986	82.33	1	17	17	51	317	35.0546	7.69385
P55072	Transitional endoplasmic reticulum ATPase OS=Homo sapiens GN=VCP PE=1 SV=4 - [TERA_HUMAN]	219.442	54.96	1	32	32	54	806	89.2657	5.26221
P11499	Heat shock protein HSP 90-beta OS=Mus musculus GN=Hsp90ab1 PE=1 SV=3 - [HS90B_MOUSE]	195.792	49.45	1	15	29	52	724	83.2291	5.03369
P58252	Elongation factor 2 OS=Mus musculus GN=Eef2 PE=1 SV=2 - [EF2_MOUSE]	195.128	46.27	1	29	29	44	858	95.2529	6.82959
Q03265	ATP synthase subunit alpha, mitochondrial OS=Mus musculus GN=Atp5a1 PE=1 SV=1 - [ATPA_MOUSE]	188.011	47.02	1	17	17	41	553	59.7156	9.18799
P05208	Chymotrypsin-like elastase family member 2A OS=Mus musculus GN=Cela2a PE=2 SV=1 - [CEL2A_MOUSE]	186.722	81.92	1	11	11	37	271	28.8953	8.6167
P02088	Hemoglobin subunit beta-1 OS=Mus musculus GN=Hbb-b1 PE=1 SV=2 - [HBB1_MOUSE]	169.098	65.31	1	8	8	41	147	15.8301	7.6499
Q68FD5	Clathrin heavy chain 1 OS=Mus musculus GN=Cltc PE=1 SV=3 - [CLH1_MOUSE]	168.991	28.18	1	30	30	34	1675	191.435	5.69385
Q9D8N0	Elongation factor 1-gamma OS=Mus musculus GN=Eef1g PE=1 SV=3 - [EF1G_MOUSE]	166.983	51.72	1	17	17	36	437	50.0292	6.7417
P07901	Heat shock protein HSP 90-alpha OS=Mus musculus GN=Hsp90aa1 PE=1 SV=4 - [HS90A_MOUSE]	166.445	40.11	1	16	28	45	733	84.7348	5.0083
Q8K009	Mitochondrial 10-formyltetrahydrofolate dehydrogenase OS=Mus musculus GN=Aldh1l2 PE=1 SV=2 - [AL1L2_MOUSE]	153.873	47.45	1	28	31	36	923	101.526	6.29053
Q922R8	Protein disulfide-isomerase A6 OS=Mus musculus GN=Pdia6 PE=1 SV=3 - [PDIA6_MOUSE]	153.501	45.45	1	16	16	31	440	48.0703	5.13525
Q5BKQ4	Inactive pancreatic lipase-related protein 1 OS=Mus musculus GN=Pnliprp1 PE=2 SV=2 - [LIPR1_MOUSE]	152.648	51.16	1	16	16	32	473	52.662	6.34131
Q9QZE5	Coatomer subunit gamma-1 OS=Mus musculus GN=Copg1 PE=2 SV=1 - [COPG1_MOUSE]	152.308	43.82	1	25	25	35	874	97.4504	5.35107
P60843	Eukaryotic initiation factor 4A-I OS=Mus musculus GN=Eif4a1 PE=1 SV=1 - [IF4A1_MOUSE]	142.912	63.05	1	11	17	33	406	46.1246	5.47803
Q9Z1Q9	Valine--tRNA ligase OS=Mus musculus GN=Vars PE=2 SV=1 - [SYVC_MOUSE]	137.42	31.99	1	25	25	31	1263	140.127	7.76709
P56480	ATP synthase subunit beta, mitochondrial OS=Mus musculus GN=Atp5b PE=1 SV=2 - [ATPB_MOUSE]	136.697	68.43	1	21	21	28	529	56.2655	5.33838
O54734	Dolichyl-diphosphooligosaccharide--protein glycosyltransferase 48 kDa subunit OS=Mus musculus GN=Ddost PE=1 SV=2 - [OST48_MOUSE]	133.272	48.3	1	14	14	35	441	48.997	5.8335
Q8CGC7	Bifunctional glutamate/proline--tRNA ligase OS=Mus musculus GN=Eprs PE=1 SV=4 - [SYEP_MOUSE]	132.541	26.72	1	25	25	30	1512	169.972	7.66455
P62908	40S ribosomal protein S3 OS=Mus musculus GN=Rps3 PE=1 SV=1 - [RS3_MOUSE]	129.403	67.49	1	17	17	37	243	26.6574	9.65674
Q78PY7	Staphylococcal nuclease domain-containing protein 1 OS=Mus musculus GN=Snd1 PE=1 SV=1 - [SND1_MOUSE]	128.512	35.38	1	23	23	30	910	102.025	7.43018
Q99PL5	Ribosome-binding protein 1 OS=Mus musculus GN=Rrbp1 PE=1 SV=2 - [RRBP1_MOUSE]	126.709	17.69	1	20	20	28	1605	172.776	9.33447
P14824	Annexin A6 OS=Mus musculus GN=Anxa6 PE=1 SV=3 - [ANXA6_MOUSE]	124.641	49.93	1	26	26	32	673	75.8374	5.50342
Q61753	D-3-phosphoglycerate dehydrogenase OS=Mus musculus GN=Phgdh PE=1 SV=3 - [SERA_MOUSE]	123.196	42.4	1	17	17	29	533	56.5491	6.53662
Q9JK88	Serpin I2 OS=Mus musculus GN=Serpini2 PE=2 SV=1 - [SPI2_MOUSE]	120.809	48.4	1	16	17	32	405	45.7465	6.15088
P62082	40S ribosomal protein S7 OS=Mus musculus GN=Rps7 PE=2 SV=1 - [RS7_MOUSE]	115.265	41.24	1	8	8	24	194	22.1133	10.0962
Q8CIE6	Coatomer subunit alpha OS=Mus musculus GN=Copa PE=1 SV=2 - [COPA_MOUSE]	112.351	26.88	1	22	22	27	1224	138.344	7.6499
P51881	ADP/ATP translocase 2 OS=Mus musculus GN=Slc25a5 PE=1 SV=3 - [ADT2_MOUSE]	111.829	49.66	1	13	13	27	298	32.9102	9.72998
Q91WT9	Cystathionine beta-synthase OS=Mus musculus GN=Cbs PE=2 SV=3 - [CBS_MOUSE]	109.319	49.02	1	16	16	22	561	61.5042	6.48096
Q9Z1Z0	General vesicular transport factor p115 OS=Mus musculus GN=Uso1 PE=1 SV=2 - [USO1_MOUSE]	108.517	33.26	1	19	19	22	959	106.917	4.93213
Q8JZQ9	Eukaryotic translation initiation factor 3 subunit B OS=Mus musculus GN=Eif3b PE=1 SV=1 - [EIF3B_MOUSE]	107.393	35.87	1	21	21	26	803	91.3131	5.021
Q91YQ5	Dolichyl-diphosphooligosaccharide--protein glycosyltransferase subunit 1 OS=Mus musculus GN=Rpn1 PE=1 SV=1 - [RPN1_MOUSE]	107.319	46.55	1	21	21	32	608	68.4857	6.45557
Q9D0F3	Protein ERGIC-53 OS=Mus musculus GN=Lman1 PE=2 SV=1 - [LMAN1_MOUSE]	105.507	34.04	1	12	12	24	517	57.7529	6.34131
P35564	Calnexin OS=Mus musculus GN=Canx PE=1 SV=1 - [CALX_MOUSE]	105.241	34.18	1	15	15	26	591	67.2357	4.64014
P61620	Protein transport protein Sec61 subunit alpha isoform 1 OS=Mus musculus GN=Sec61a1 PE=2 SV=2 - [S61A1_MOUSE]	104.23	27.73	1	10	10	23	476	52.2305	8.06006
O55029	Coatomer subunit beta' OS=Mus musculus GN=Copb2 PE=2 SV=2 - [COPB2_MOUSE]	102.853	36.57	1	19	19	22	905	102.384	5.30029
P11142	Heat shock cognate 71 kDa protein OS=Homo sapiens GN=HSPA8 PE=1 SV=1 - [HSP7C_HUMAN]	102.742	37.77	2	16	18	25	646	70.8542	5.51611
Q05920	Pyruvate carboxylase, mitochondrial OS=Mus musculus GN=Pc PE=1 SV=1 - [PYC_MOUSE]	102.579	24.87	1	19	19	24	1178	129.602	6.7124
P05784	Keratin, type I cytoskeletal 18 OS=Mus musculus GN=Krt18 PE=1 SV=5 - [K1C18_MOUSE]	100.305	64.3	1	17	19	24	423	47.5092	5.32568
Q8BHN3	Neutral alpha-glucosidase AB OS=Mus musculus GN=Ganab PE=1 SV=1 - [GANAB_MOUSE]	99.4297	27.44	1	16	16	21	944	106.844	6.06201
Q8VDM4	26S proteasome non-ATPase regulatory subunit 2 OS=Mus musculus GN=Psmd2 PE=1 SV=1 - [PSMD2_MOUSE]	98.4756	28.52	1	16	16	19	908	100.139	5.17334
Q9JIF7	Coatomer subunit beta OS=Mus musculus GN=Copb1 PE=1 SV=1 - [COPB_MOUSE]	97.8464	22.14	1	12	12	19	953	106.998	5.99854
P25444	40S ribosomal protein S2 OS=Mus musculus GN=Rps2 PE=2 SV=3 - [RS2_MOUSE]	97.567	44.03	1	12	12	23	293	31.2117	10.2427
Q62167	ATP-dependent RNA helicase DDX3X OS=Mus musculus GN=Ddx3x PE=1 SV=3 - [DDX3X_MOUSE]	97.4376	37.46	1	18	19	25	662	73.056	7.18115
P11679	Keratin, type II cytoskeletal 8 OS=Mus musculus GN=Krt8 PE=1 SV=4 - [K2C8_MOUSE]	96.8666	50.82	1	19	20	25	490	54.5315	5.8208
P51410	60S ribosomal protein L9 OS=Mus musculus GN=Rpl9 PE=1 SV=2 - [RL9_MOUSE]	95.4174	60.42	1	8	8	17	192	21.8678	9.94971
P10630	Eukaryotic initiation factor 4A-II OS=Mus musculus GN=Eif4a2 PE=2 SV=2 - [IF4A2_MOUSE]	93.3577	43.49	1	7	13	23	407	46.3728	5.47803
Q8BH04	Phosphoenolpyruvate carboxykinase [GTP], mitochondrial OS=Mus musculus GN=Pck2 PE=1 SV=1 - [PCKGM_MOUSE]	93.3041	42.66	1	19	19	21	640	70.4825	7.28369
Q8BMJ2	Leucine--tRNA ligase, cytoplasmic OS=Mus musculus GN=Lars PE=1 SV=2 - [SYLC_MOUSE]	92.9061	26.4	1	19	19	21	1178	134.106	7.04932
P14869	60S acidic ribosomal protein P0 OS=Mus musculus GN=Rplp0 PE=1 SV=3 - [RLA0_MOUSE]	92.1346	46.06	1	10	10	22	317	34.1948	6.25244
Q9D1M7	Peptidyl-prolyl cis-trans isomerase FKBP11 OS=Mus musculus GN=Fkbp11 PE=2 SV=1 - [FKB11_MOUSE]	91.8082	65.17	1	8	8	18	201	22.1232	9.36377
Q9D1D4	Transmembrane emp24 domain-containing protein 10 OS=Mus musculus GN=Tmed10 PE=2 SV=1 - [TMEDA_MOUSE]	90.9095	38.81	1	8	8	18	219	24.8949	6.69775
P62702	40S ribosomal protein S4, X isoform OS=Mus musculus GN=Rps4x PE=2 SV=2 - [RS4X_MOUSE]	90.5037	30.42	1	10	10	25	263	29.5791	10.1548
Q91YW3	DnaJ homolog subfamily C member 3 OS=Mus musculus GN=Dnajc3 PE=1 SV=1 - [DNJC3_MOUSE]	88.6279	43.06	1	13	13	17	504	57.4281	5.84619
Q8VCR2	17-beta-hydroxysteroid dehydrogenase 13 OS=Mus musculus GN=Hsd17b13 PE=1 SV=2 - [DHB13_MOUSE]	88.1547	62.17	1	15	16	22	304	33.4368	8.88037
P97351	40S ribosomal protein S3a OS=Mus musculus GN=Rps3a PE=1 SV=3 - [RS3A_MOUSE]	86.4212	49.24	1	13	13	24	264	29.8657	9.72998
Q8BP47	Asparagine--tRNA ligase, cytoplasmic OS=Mus musculus GN=Nars PE=1 SV=2 - [SYNC_MOUSE]	85.7604	35.96	1	17	17	24	559	64.238	5.85889
O55143	Sarcoplasmic/endoplasmic reticulum calcium ATPase 2 OS=Mus musculus GN=Atp2a2 PE=1 SV=2 - [AT2A2_MOUSE]	84.8718	23.08	1	16	16	19	1044	114.784	5.33838
Q9D964	Glycine amidinotransferase, mitochondrial OS=Mus musculus GN=Gatm PE=1 SV=1 - [GATM_MOUSE]	84.7671	53.43	1	15	15	19	423	48.2661	7.88428
O70194	Eukaryotic translation initiation factor 3 subunit D OS=Mus musculus GN=Eif3d PE=1 SV=2 - [EIF3D_MOUSE]	83.4207	44.89	1	15	15	18	548	63.9484	6.04932
P04264	Keratin, type II cytoskeletal 1 OS=Homo sapiens GN=KRT1 PE=1 SV=6 - [K2C1_HUMAN]	83.1761	36.96	1	15	15	19	644	65.999	8.11865
P60712	Actin, cytoplasmic 1 OS=Bos taurus GN=ACTB PE=1 SV=1 - [ACTB_BOVIN]	81.9877	53.6	2	13	13	21	375	41.7097	5.47803
Q3UPL0	Protein transport protein Sec31A OS=Mus musculus GN=Sec31a PE=1 SV=2 - [SC31A_MOUSE]	81.3252	18.94	1	15	15	17	1230	133.486	6.75635
Q8BKC5	Importin-5 OS=Mus musculus GN=Ipo5 PE=1 SV=3 - [IPO5_MOUSE]	81.1415	22.52	1	18	18	19	1097	123.511	4.93213
Q6NZJ6	Eukaryotic translation initiation factor 4 gamma 1 OS=Mus musculus GN=Eif4g1 PE=1 SV=1 - [IF4G1_MOUSE]	80.7479	14.5	1	15	15	17	1600	175.967	5.40186
P14206	40S ribosomal protein SA OS=Mus musculus GN=Rpsa PE=1 SV=4 - [RSSA_MOUSE]	79.4952	44.07	1	10	10	20	295	32.8174	4.86865
P10852	4F2 cell-surface antigen heavy chain OS=Mus musculus GN=Slc3a2 PE=1 SV=1 - [4F2_MOUSE]	78.7435	30.23	1	13	13	19	526	58.3003	5.90967
Q91VD9	NADH-ubiquinone oxidoreductase 75 kDa subunit, mitochondrial OS=Mus musculus GN=Ndufs1 PE=1 SV=2 - [NDUS1_MOUSE]	78.7293	35.08	1	17	17	19	727	79.7256	5.71924
P32921	Tryptophan--tRNA ligase, cytoplasmic OS=Mus musculus GN=Wars PE=1 SV=2 - [SYWC_MOUSE]	78.5253	37.42	1	12	12	16	481	54.3231	6.88818
Q8BU30	Isoleucine--tRNA ligase, cytoplasmic OS=Mus musculus GN=Iars PE=2 SV=2 - [SYIC_MOUSE]	78.0288	20.05	1	16	16	17	1262	144.179	6.55127
Q9Z0N1	Eukaryotic translation initiation factor 2 subunit 3, X-linked OS=Mus musculus GN=Eif2s3x PE=1 SV=2 - [IF2G_MOUSE]	76.2945	41.53	1	13	13	18	472	51.0332	8.39697
P60335	Poly(rC)-binding protein 1 OS=Mus musculus GN=Pcbp1 PE=1 SV=1 - [PCBP1_MOUSE]	76.2803	61.52	1	9	11	15	356	37.4739	7.09326
P17892	Pancreatic lipase-related protein 2 OS=Mus musculus GN=Pnliprp2 PE=2 SV=1 - [LIPR2_MOUSE]	75.687	30.34	1	8	8	16	468	52.551	6.65381
Q60932	Voltage-dependent anion-selective channel protein 1 OS=Mus musculus GN=Vdac1 PE=1 SV=3 - [VDAC1_MOUSE]	75.4845	62.84	1	12	13	18	296	32.3314	8.42627
P62264	40S ribosomal protein S14 OS=Mus musculus GN=Rps14 PE=2 SV=3 - [RS14_MOUSE]	75.1075	66.23	1	8	8	16	151	16.2625	10.0522
Q9D0I9	Arginine--tRNA ligase, cytoplasmic OS=Mus musculus GN=Rars PE=2 SV=2 - [SYRC_MOUSE]	73.5894	32.88	1	16	16	18	660	75.6251	7.54736
P60228	Eukaryotic translation initiation factor 3 subunit E OS=Homo sapiens GN=EIF3E PE=1 SV=1 - [EIF3E_HUMAN]	72.8114	35.28	1	12	12	16	445	52.1874	6.03662
P23116	Eukaryotic translation initiation factor 3 subunit A OS=Mus musculus GN=Eif3a PE=1 SV=5 - [EIF3A_MOUSE]	72.6729	15.48	1	15	15	16	1344	161.838	6.771
Q9DCN2	NADH-cytochrome b5 reductase 3 OS=Mus musculus GN=Cyb5r3 PE=1 SV=3 - [NB5R3_MOUSE]	71.4298	53.82	1	10	10	13	301	34.1057	8.38232
P84078	ADP-ribosylation factor 1 OS=Mus musculus GN=Arf1 PE=1 SV=2 - [ARF1_MOUSE]	71.2765	74.03	1	5	11	17	181	20.6837	6.80029
O08756	3-hydroxyacyl-CoA dehydrogenase type-2 OS=Mus musculus GN=Hsd17b10 PE=1 SV=4 - [HCD2_MOUSE]	71.1155	50.19	1	8	8	13	261	27.4016	8.41162
Q05D44	Eukaryotic translation initiation factor 5B OS=Mus musculus GN=Eif5b PE=1 SV=2 - [IF2P_MOUSE]	69.998	16.78	1	11	11	15	1216	137.532	5.59229
Q922D8	C-1-tetrahydrofolate synthase, cytoplasmic OS=Mus musculus GN=Mthfd1 PE=1 SV=4 - [C1TC_MOUSE]	68.9572	20.11	1	12	12	14	935	101.136	7.13721
P53395	Lipoamide acyltransferase component of branched-chain alpha-keto acid dehydrogenase complex, mitochondrial OS=Mus musculus GN=Dbt PE=1 SV=2 - [ODB2_MOUSE]	68.9503	44.81	1	13	13	17	482	53.2129	8.60205
Q922B2	Aspartate--tRNA ligase, cytoplasmic OS=Mus musculus GN=Dars PE=2 SV=2 - [SYDC_MOUSE]	68.2527	42.91	1	16	16	18	501	57.1112	6.49365
P12970	60S ribosomal protein L7a OS=Mus musculus GN=Rpl7a PE=2 SV=2 - [RL7A_MOUSE]	67.9694	53.38	1	14	14	17	266	29.958	10.5649
P62880	Guanine nucleotide-binding protein G(I)/G(S)/G(T) subunit beta-2 OS=Mus musculus GN=Gnb2 PE=1 SV=3 - [GBB2_MOUSE]	67.2699	47.94	1	10	10	14	340	37.3071	5.99854
Q9D0M3	Cytochrome c1, heme protein, mitochondrial OS=Mus musculus GN=Cyc1 PE=1 SV=1 - [CY1_MOUSE]	66.9751	46.77	1	8	8	15	325	35.3049	9.15869
Q8R0Y6	Cytosolic 10-formyltetrahydrofolate dehydrogenase OS=Mus musculus GN=Aldh1l1 PE=1 SV=1 - [AL1L1_MOUSE]	64.841	22.62	1	10	13	16	902	98.6465	5.90967
O89079	Coatomer subunit epsilon OS=Mus musculus GN=Cope PE=2 SV=3 - [COPE_MOUSE]	64.832	51.3	1	11	11	13	308	34.5454	5.05908
Q9D662	Protein transport protein Sec23B OS=Mus musculus GN=Sec23b PE=1 SV=1 - [SC23B_MOUSE]	64.1225	28.55	1	12	12	14	767	86.3815	6.96143
P17225	Polypyrimidine tract-binding protein 1 OS=Mus musculus GN=Ptbp1 PE=1 SV=2 - [PTBP1_MOUSE]	63.1866	26	1	7	7	9	527	56.443	8.33838
P35979	60S ribosomal protein L12 OS=Mus musculus GN=Rpl12 PE=1 SV=2 - [RL12_MOUSE]	62.8442	54.55	1	6	6	15	165	17.7935	9.42236
Q8CCJ3	E3 UFM1-protein ligase 1 OS=Mus musculus GN=Ufl1 PE=1 SV=2 - [UFL1_MOUSE]	62.7136	21.19	1	12	12	14	793	89.4645	6.66846
Q8R1B4	Eukaryotic translation initiation factor 3 subunit C OS=Mus musculus GN=Eif3c PE=1 SV=1 - [EIF3C_MOUSE]	62.1648	19.21	1	13	13	15	911	105.465	5.78271
P47962	60S ribosomal protein L5 OS=Mus musculus GN=Rpl5 PE=1 SV=3 - [RL5_MOUSE]	61.962	33	1	8	8	17	297	34.3787	9.77393
P62918	60S ribosomal protein L8 OS=Mus musculus GN=Rpl8 PE=2 SV=2 - [RL8_MOUSE]	61.0555	40.86	1	6	6	11	257	28.0073	11.0337
Q6ZWV3	60S ribosomal protein L10 OS=Mus musculus GN=Rpl10 PE=1 SV=3 - [RL10_MOUSE]	60.2062	25.23	1	5	5	14	214	24.5879	10.0815
Q60930	Voltage-dependent anion-selective channel protein 2 OS=Mus musculus GN=Vdac2 PE=1 SV=2 - [VDAC2_MOUSE]	59.8546	56.61	1	11	11	14	295	31.7126	7.48877
Q9DBG7	Signal recognition particle receptor subunit alpha OS=Mus musculus GN=Srpr PE=1 SV=1 - [SRPR_MOUSE]	59.7329	25	1	10	10	12	636	69.5791	8.95361
P19001	Keratin, type I cytoskeletal 19 OS=Mus musculus GN=Krt19 PE=1 SV=1 - [K1C19_MOUSE]	59.2625	41.19	1	12	14	15	403	44.5147	5.38916
Q60997	Deleted in malignant brain tumors 1 protein OS=Mus musculus GN=Dmbt1 PE=1 SV=2 - [DMBT1_MOUSE]	59.0521	15.78	1	14	14	15	2085	226.67	4.97021
Q9QZD9	Eukaryotic translation initiation factor 3 subunit I OS=Mus musculus GN=Eif3i PE=1 SV=1 - [EIF3I_MOUSE]	58.421	55.69	1	12	12	15	325	36.4376	5.64307
Q922Q8	Leucine-rich repeat-containing protein 59 OS=Mus musculus GN=Lrrc59 PE=1 SV=1 - [LRC59_MOUSE]	58.1764	42.02	1	9	9	14	307	34.8558	9.5249
P09405	Nucleolin OS=Mus musculus GN=Ncl PE=1 SV=2 - [NUCL_MOUSE]	58.1551	19.66	1	11	11	12	707	76.6768	4.75439
Q9Z110	Delta-1-pyrroline-5-carboxylate synthase OS=Mus musculus GN=Aldh18a1 PE=1 SV=2 - [P5CS_MOUSE]	57.8455	19.62	1	11	11	14	795	87.2119	7.54736
O08807	Peroxiredoxin-4 OS=Mus musculus GN=Prdx4 PE=1 SV=1 - [PRDX4_MOUSE]	57.2831	38.69	1	6	8	14	274	31.0331	7.15186
P63038	60 kDa heat shock protein, mitochondrial OS=Mus musculus GN=Hspd1 PE=1 SV=1 - [CH60_MOUSE]	57.0664	28.62	1	10	10	12	573	60.9174	6.17627
Q8CAQ8	Mitochondrial inner membrane protein OS=Mus musculus GN=Immt PE=1 SV=1 - [IMMT_MOUSE]	56.3676	19.55	1	9	9	12	757	83.8482	6.60986
Q9CPR4	60S ribosomal protein L17 OS=Mus musculus GN=Rpl17 PE=2 SV=3 - [RL17_MOUSE]	55.7485	38.04	1	6	6	14	184	21.4094	10.1841
Q9D8E6	60S ribosomal protein L4 OS=Mus musculus GN=Rpl4 PE=1 SV=3 - [RL4_MOUSE]	55.6941	33.65	1	12	12	14	419	47.124	11.0044
Q8VEM8	Phosphate carrier protein, mitochondrial OS=Mus musculus GN=Slc25a3 PE=1 SV=1 - [MPCP_MOUSE]	55.5109	36.97	1	11	11	15	357	39.6065	9.26123
O35643	AP-1 complex subunit beta-1 OS=Mus musculus GN=Ap1b1 PE=2 SV=2 - [AP1B1_MOUSE]	55.4413	17.92	1	6	9	10	943	103.869	5.17334
Q9CR35	Chymotrypsinogen B OS=Mus musculus GN=Ctrb1 PE=2 SV=1 - [CTRB1_MOUSE]	55.3323	46.39	1	6	6	10	263	27.8038	5.07178
P68254	14-3-3 protein theta OS=Mus musculus GN=Ywhaq PE=1 SV=1 - [1433T_MOUSE]	55.287	43.27	1	8	10	12	245	27.7608	4.77979
Q91VR5	ATP-dependent RNA helicase DDX1 OS=Mus musculus GN=Ddx1 PE=1 SV=1 - [DDX1_MOUSE]	55.1959	22.43	1	10	10	10	740	82.4478	7.21045
Q5XJY5	Coatomer subunit delta OS=Mus musculus GN=Arcn1 PE=1 SV=2 - [COPD_MOUSE]	54.7693	31.31	1	12	12	14	511	57.1932	6.21436
P00329	Alcohol dehydrogenase 1 OS=Mus musculus GN=Adh1 PE=1 SV=2 - [ADH1_MOUSE]	54.0086	33.6	1	7	7	10	375	39.7456	8.104
Q99MR8	Methylcrotonoyl-CoA carboxylase subunit alpha, mitochondrial OS=Mus musculus GN=Mccc1 PE=1 SV=2 - [MCCA_MOUSE]	53.8655	27.34	1	12	12	12	717	79.2934	7.82568
P62245	40S ribosomal protein S15a OS=Mus musculus GN=Rps15a PE=1 SV=2 - [RS15A_MOUSE]	53.4589	51.54	1	7	7	13	130	14.83	10.1255
P20152	Vimentin OS=Mus musculus GN=Vim PE=1 SV=3 - [VIME_MOUSE]	53.2033	36.7	1	12	12	14	466	53.6551	5.12256
Q8BFR5	Elongation factor Tu, mitochondrial OS=Mus musculus GN=Tufm PE=1 SV=1 - [EFTU_MOUSE]	53.0249	33.19	1	10	10	12	452	49.477	7.56201
D3Z6P0	Protein disulfide-isomerase A2 OS=Mus musculus GN=Pdia2 PE=1 SV=1 - [PDIA2_MOUSE]	51.9634	24.86	1	9	9	12	527	58.2797	4.95752
Q6ZQI3	Malectin OS=Mus musculus GN=Mlec PE=2 SV=2 - [MLEC_MOUSE]	51.9035	32.99	1	9	9	12	291	32.3218	6.04932
P27659	60S ribosomal protein L3 OS=Mus musculus GN=Rpl3 PE=1 SV=3 - [RL3_MOUSE]	51.5246	28.54	1	9	9	12	403	46.0808	10.2134
Q8BM55	Transmembrane protein 214 OS=Mus musculus GN=Tmem214 PE=2 SV=1 - [TM214_MOUSE]	50.4186	17.03	1	8	8	11	687	76.3811	9.29053
Q9WUQ2	Prolactin regulatory element-binding protein OS=Mus musculus GN=Preb PE=1 SV=1 - [PREB_MOUSE]	50.3914	39.09	1	9	9	10	417	45.4089	8.76318
Q8QZY1	Eukaryotic translation initiation factor 3 subunit L OS=Mus musculus GN=Eif3l PE=1 SV=1 - [EIF3L_MOUSE]	50.3516	26.6	1	10	10	10	564	66.5703	6.44287
P63242	Eukaryotic translation initiation factor 5A-1 OS=Mus musculus GN=Eif5a PE=1 SV=2 - [IF5A1_MOUSE]	50.3284	61.04	1	6	6	11	154	16.8214	5.23682
Q922W5	Pyrroline-5-carboxylate reductase 1, mitochondrial OS=Mus musculus GN=Pycr1 PE=2 SV=1 - [P5CR1_MOUSE]	50.3135	44.98	1	7	9	12	309	32.3529	6.85889
Q9D154	Leukocyte elastase inhibitor A OS=Mus musculus GN=Serpinb1a PE=1 SV=1 - [ILEUA_MOUSE]	50.1894	29.55	1	7	8	12	379	42.5478	6.21436
P18760	Cofilin-1 OS=Mus musculus GN=Cfl1 PE=1 SV=3 - [COF1_MOUSE]	49.4297	50.6	1	6	6	8	166	18.5477	8.08936
Q8BMA6	Signal recognition particle subunit SRP68 OS=Mus musculus GN=Srp68 PE=2 SV=2 - [SRP68_MOUSE]	49.2438	27.68	1	11	11	11	625	70.5303	8.57275
Q8BWY3	Eukaryotic peptide chain release factor subunit 1 OS=Mus musculus GN=Etf1 PE=1 SV=4 - [ERF1_MOUSE]	48.6395	29.75	1	8	10	13	437	49.0002	5.70654
Q8R2E9	ERO1-like protein beta OS=Mus musculus GN=Ero1lb PE=1 SV=1 - [ERO1B_MOUSE]	47.6376	27.41	1	9	9	11	467	53.4841	8.08936
P70168	Importin subunit beta-1 OS=Mus musculus GN=Kpnb1 PE=1 SV=2 - [IMB1_MOUSE]	47.5831	17.81	1	10	10	11	876	97.1221	4.77979
Q8C0C7	Phenylalanine--tRNA ligase alpha subunit OS=Mus musculus GN=Farsa PE=2 SV=1 - [SYFA_MOUSE]	47.5708	27.36	1	8	8	9	508	57.5628	8.27979
P62830	60S ribosomal protein L23 OS=Mus musculus GN=Rpl23 PE=1 SV=1 - [RL23_MOUSE]	47.4443	52.86	1	6	6	13	140	14.8561	10.5063
P97429	Annexin A4 OS=Mus musculus GN=Anxa4 PE=2 SV=4 - [ANXA4_MOUSE]	46.8917	36.99	1	10	10	12	319	35.8931	5.56689
P47911	60S ribosomal protein L6 OS=Mus musculus GN=Rpl6 PE=1 SV=3 - [RL6_MOUSE]	46.4528	30.07	1	9	9	13	296	33.4889	10.6968
Q9DC69	NADH dehydrogenase [ubiquinone] 1 alpha subcomplex subunit 9, mitochondrial OS=Mus musculus GN=Ndufa9 PE=1 SV=2 - [NDUA9_MOUSE]	46.3794	36.07	1	9	9	11	377	42.4984	9.74463
P47758	Signal recognition particle receptor subunit beta OS=Mus musculus GN=Srprb PE=1 SV=1 - [SRPRB_MOUSE]	45.8928	47.96	1	9	9	10	269	29.5607	9.27588
O95373	Importin-7 OS=Homo sapiens GN=IPO7 PE=1 SV=1 - [IPO7_HUMAN]	45.8745	8.38	2	6	6	9	1038	119.44	4.81787
P63325	40S ribosomal protein S10 OS=Mus musculus GN=Rps10 PE=1 SV=1 - [RS10_MOUSE]	45.7007	38.18	1	6	6	12	165	18.9038	10.1548
P62754	40S ribosomal protein S6 OS=Mus musculus GN=Rps6 PE=1 SV=1 - [RS6_MOUSE]	45.1011	22.09	1	7	7	11	249	28.663	10.8433
Q91YT0	NADH dehydrogenase [ubiquinone] flavoprotein 1, mitochondrial OS=Mus musculus GN=Ndufv1 PE=1 SV=1 - [NDUV1_MOUSE]	44.9353	34.91	1	10	10	11	464	50.8017	8.20654
P46977	Dolichyl-diphosphooligosaccharide--protein glycosyltransferase subunit STT3A OS=Homo sapiens GN=STT3A PE=1 SV=2 - [STT3A_HUMAN]	44.2964	16.31	2	11	11	13	705	80.4768	8.07471
Q91WD5	NADH dehydrogenase [ubiquinone] iron-sulfur protein 2, mitochondrial OS=Mus musculus GN=Ndufs2 PE=1 SV=1 - [NDUS2_MOUSE]	44.248	29.81	1	9	9	10	463	52.5917	6.99072
Q9D8V7	Signal peptidase complex catalytic subunit SEC11C OS=Mus musculus GN=Sec11c PE=2 SV=3 - [SC11C_MOUSE]	43.7432	47.4	1	7	7	10	192	21.6465	9.23193
Q8BMP6	Golgi resident protein GCP60 OS=Mus musculus GN=Acbd3 PE=1 SV=3 - [GCP60_MOUSE]	43.6764	23.05	1	7	7	9	525	60.1438	5.10986
Q3UW53	Protein Niban OS=Mus musculus GN=Fam129a PE=1 SV=2 - [NIBAN_MOUSE]	43.6246	13.61	1	8	8	10	926	102.585	4.77979
Q8BH59	Calcium-binding mitochondrial carrier protein Aralar1 OS=Mus musculus GN=Slc25a12 PE=1 SV=1 - [CMC1_MOUSE]	43.5955	20.53	1	6	8	8	677	74.5227	8.25049
Q9CYN2	Signal peptidase complex subunit 2 OS=Mus musculus GN=Spcs2 PE=1 SV=1 - [SPCS2_MOUSE]	43.5155	25.66	1	6	6	11	226	24.9617	8.57275
P57776	Elongation factor 1-delta OS=Mus musculus GN=Eef1d PE=1 SV=3 - [EF1D_MOUSE]	43.226	38.43	1	7	7	12	281	31.2739	5.021
P16858	Glyceraldehyde-3-phosphate dehydrogenase OS=Mus musculus GN=Gapdh PE=1 SV=2 - [G3P_MOUSE]	43.0048	26.13	1	5	5	7	333	35.7872	8.25049
P67778	Prohibitin OS=Mus musculus GN=Phb PE=1 SV=1 - [PHB_MOUSE]	42.3477	46.69	1	8	8	9	272	29.8019	5.75732
P97449	Aminopeptidase N OS=Mus musculus GN=Anpep PE=1 SV=4 - [AMPN_MOUSE]	42.0835	13.98	1	7	7	8	966	109.582	5.89697
P09103	Protein disulfide-isomerase OS=Mus musculus GN=P4hb PE=1 SV=2 - [PDIA1_MOUSE]	41.9013	25.15	1	9	9	10	509	57.0228	4.88135
P14576	Signal recognition particle 54 kDa protein OS=Mus musculus GN=Srp54 PE=1 SV=2 - [SRP54_MOUSE]	41.8144	29.76	1	9	9	9	504	55.6843	8.74854
Q99K23	Ufm1-specific protease 2 OS=Mus musculus GN=Ufsp2 PE=1 SV=1 - [UFSP2_MOUSE]	41.4281	31.45	1	10	10	10	461	52.4817	6.75635
Q8VCK7	Syncollin OS=Mus musculus GN=Sycn PE=2 SV=3 - [SYCN_MOUSE]	41.148	57.46	1	5	5	8	134	14.5852	7.86963
Q76MZ3	Serine/threonine-protein phosphatase 2A 65 kDa regulatory subunit A alpha isoform OS=Mus musculus GN=Ppp2r1a PE=1 SV=3 - [2AAA_MOUSE]	40.7423	22.92	1	8	8	9	589	65.2809	5.10986
Q9EQH3	Vacuolar protein sorting-associated protein 35 OS=Mus musculus GN=Vps35 PE=1 SV=1 - [VPS35_MOUSE]	40.3143	12.19	1	7	7	9	796	91.6548	5.43994
Q8BRF7	Sec1 family domain-containing protein 1 OS=Mus musculus GN=Scfd1 PE=1 SV=1 - [SCFD1_MOUSE]	39.7388	15.81	1	6	6	7	639	72.2771	6.37939
Q99JR1	Sideroflexin-1 OS=Mus musculus GN=Sfxn1 PE=1 SV=3 - [SFXN1_MOUSE]	39.7043	38.51	1	5	7	8	322	35.6263	9.23193
O08709	Peroxiredoxin-6 OS=Mus musculus GN=Prdx6 PE=1 SV=3 - [PRDX6_MOUSE]	39.5639	44.2	1	7	7	9	224	24.855	6.01123
Q9WUA2	Phenylalanine--tRNA ligase beta subunit OS=Mus musculus GN=Farsb PE=2 SV=2 - [SYFB_MOUSE]	39.4387	17.49	1	7	7	9	589	65.6553	7.12256
Q9D819	Inorganic pyrophosphatase OS=Mus musculus GN=Ppa1 PE=1 SV=1 - [IPYR_MOUSE]	38.8878	39.45	1	6	6	8	289	32.6462	5.60498
Q61937	Nucleophosmin OS=Mus musculus GN=Npm1 PE=1 SV=1 - [NPM_MOUSE]	38.7706	26.03	1	5	5	8	292	32.5398	4.76709
Q9Z1N5	Spliceosome RNA helicase Ddx39b OS=Mus musculus GN=Ddx39b PE=1 SV=1 - [DX39B_MOUSE]	38.7299	26.87	1	7	7	9	428	49.004	5.66846
O35969	Guanidinoacetate N-methyltransferase OS=Mus musculus GN=Gamt PE=1 SV=1 - [GAMT_MOUSE]	38.5899	50	1	6	6	8	236	26.319	5.70654
P62242	40S ribosomal protein S8 OS=Mus musculus GN=Rps8 PE=1 SV=2 - [RS8_MOUSE]	38.5383	45.67	1	8	8	12	208	24.1902	10.3159
O88685	26S protease regulatory subunit 6A OS=Mus musculus GN=Psmc3 PE=1 SV=2 - [PRS6A_MOUSE]	38.4886	22.17	1	6	6	7	442	49.5176	5.18604
P38647	Stress-70 protein, mitochondrial OS=Mus musculus GN=Hspa9 PE=1 SV=3 - [GRP75_MOUSE]	38.1347	18.41	1	8	8	8	679	73.4156	6.07471
O08529	Calpain-2 catalytic subunit OS=Mus musculus GN=Capn2 PE=2 SV=4 - [CAN2_MOUSE]	38.0774	14	1	6	6	8	700	79.8218	4.95752
P16546	Spectrin alpha chain, non-erythrocytic 1 OS=Mus musculus GN=Sptan1 PE=1 SV=4 - [SPTN1_MOUSE]	37.9807	4.73	1	8	8	8	2472	284.422	5.32568
Q99LF4	tRNA-splicing ligase RtcB homolog OS=Mus musculus GN=Rtcb PE=2 SV=1 - [RTCB_MOUSE]	37.492	23.56	1	9	9	9	505	55.2139	7.2251
P70412	CUB and zona pellucida-like domain-containing protein 1 OS=Mus musculus GN=Cuzd1 PE=2 SV=2 - [CUZD1_MOUSE]	37.3826	14.03	1	6	6	8	606	68.038	6.63916
Q6ZWX6	Eukaryotic translation initiation factor 2 subunit 1 OS=Mus musculus GN=Eif2s1 PE=1 SV=3 - [IF2A_MOUSE]	37.3678	42.22	1	10	10	10	315	36.0854	5.08447
Q9Z2I8	Succinyl-CoA ligase [GDP-forming] subunit beta, mitochondrial OS=Mus musculus GN=Suclg2 PE=1 SV=3 - [SUCB2_MOUSE]	37.2667	32.79	1	8	8	8	433	46.8107	7.02002
P62259	14-3-3 protein epsilon OS=Mus musculus GN=Ywhae PE=1 SV=1 - [1433E_MOUSE]	37.1698	30.59	1	5	7	9	255	29.1554	4.7417
Q7TPZ8	Carboxypeptidase A1 OS=Mus musculus GN=Cpa1 PE=2 SV=1 - [CBPA1_MOUSE]	37.1659	31.26	1	8	8	8	419	47.355	5.66846
Q9D1Q6	Endoplasmic reticulum resident protein 44 OS=Mus musculus GN=Erp44 PE=1 SV=1 - [ERP44_MOUSE]	37.0762	26.85	1	7	7	8	406	46.8233	5.2749
Q62465	Synaptic vesicle membrane protein VAT-1 homolog OS=Mus musculus GN=Vat1 PE=1 SV=3 - [VAT1_MOUSE]	37.0402	26.35	1	6	6	7	406	43.069	6.3667
P60766	Cell division control protein 42 homolog OS=Mus musculus GN=Cdc42 PE=1 SV=2 - [CDC42_MOUSE]	35.8182	41.36	2	5	5	7	191	21.245	6.55127
P62280	40S ribosomal protein S11 OS=Homo sapiens GN=RPS11 PE=1 SV=3 - [RS11_HUMAN]	35.6947	41.77	1	8	8	14	158	18.419	10.3013
P07355	Annexin A2 OS=Homo sapiens GN=ANXA2 PE=1 SV=2 - [ANXA2_HUMAN]	34.7451	25.96	2	6	6	7	339	38.5798	7.75244
Q922Q1	Mitochondrial amidoxime reducing component 2 OS=Mus musculus GN=Marc2 PE=1 SV=1 - [MARC2_MOUSE]	33.8017	31.07	1	7	7	7	338	38.1696	8.67529
P62805	Histone H4 OS=Homo sapiens GN=HIST1H4A PE=1 SV=2 - [H4_HUMAN]	33.6856	43.69	1	7	7	11	103	11.3604	11.356
P62301	40S ribosomal protein S13 OS=Mus musculus GN=Rps13 PE=1 SV=2 - [RS13_MOUSE]	33.5718	42.38	1	7	7	10	151	17.2117	10.5356
P31230	Aminoacyl tRNA synthase complex-interacting multifunctional protein 1 OS=Mus musculus GN=Aimp1 PE=1 SV=2 - [AIMP1_MOUSE]	33.5116	30	1	5	5	6	310	33.9759	8.35303
P50544	Very long-chain specific acyl-CoA dehydrogenase, mitochondrial OS=Mus musculus GN=Acadvl PE=1 SV=3 - [ACADV_MOUSE]	33.4911	17.07	1	6	6	6	656	70.8307	8.74854
P14148	60S ribosomal protein L7 OS=Mus musculus GN=Rpl7 PE=1 SV=2 - [RL7_MOUSE]	33.4117	25.56	1	5	5	9	270	31.3998	10.8872
Q6P5E4	UDP-glucose:glycoprotein glucosyltransferase 1 OS=Mus musculus GN=Uggt1 PE=1 SV=4 - [UGGG1_MOUSE]	33.3116	7.74	1	6	6	6	1551	176.323	5.61768
Q9D733	Pancreatic secretory granule membrane major glycoprotein GP2 OS=Mus musculus GN=Gp2 PE=2 SV=3 - [GP2_MOUSE]	33.2214	14.5	1	6	6	8	531	59.1151	5.18604
P53994	Ras-related protein Rab-2A OS=Mus musculus GN=Rab2a PE=1 SV=1 - [RAB2A_MOUSE]	32.976	43.87	1	7	7	8	212	23.5328	6.53662
Q8R146	Acylamino-acid-releasing enzyme OS=Mus musculus GN=Apeh PE=2 SV=3 - [APEH_MOUSE]	32.829	17.35	1	6	6	6	732	81.5286	5.59229
Q9CZD3	Glycine--tRNA ligase OS=Mus musculus GN=Gars PE=1 SV=1 - [SYG_MOUSE]	32.7215	10.97	1	5	5	6	729	81.8257	6.65381
P11983	T-complex protein 1 subunit alpha OS=Mus musculus GN=Tcp1 PE=1 SV=3 - [TCPA_MOUSE]	32.7174	19.06	2	7	7	7	556	60.4107	6.16357
Q8VDL4	ADP-dependent glucokinase OS=Mus musculus GN=Adpgk PE=1 SV=2 - [ADPGK_MOUSE]	32.4589	19.15	1	6	6	7	496	53.8685	5.61768
P63276	40S ribosomal protein S17 OS=Mus musculus GN=Rps17 PE=1 SV=2 - [RS17_MOUSE]	32.369	52.59	1	6	6	8	135	15.5144	9.84717
Q9CQE8	UPF0568 protein C14orf166 homolog OS=Mus musculus PE=2 SV=1 - [CN166_MOUSE]	32.2421	32.38	1	5	5	6	244	28.1348	6.88818
P52480	Pyruvate kinase PKM OS=Mus musculus GN=Pkm PE=1 SV=4 - [KPYM_MOUSE]	32.0566	21.28	1	6	6	7	531	57.808	7.47412
P14131	40S ribosomal protein S16 OS=Mus musculus GN=Rps16 PE=2 SV=4 - [RS16_MOUSE]	32.0074	38.36	1	5	5	13	146	16.435	10.2134
Q6ZQ38	Cullin-associated NEDD8-dissociated protein 1 OS=Mus musculus GN=Cand1 PE=2 SV=2 - [CAND1_MOUSE]	31.8082	9.19	1	7	7	7	1230	136.245	5.78271
P80315	T-complex protein 1 subunit delta OS=Mus musculus GN=Cct4 PE=1 SV=3 - [TCPD_MOUSE]	31.6848	16.33	1	6	6	7	539	58.0297	8.01611
Q9D8V0	Minor histocompatibility antigen H13 OS=Mus musculus GN=Hm13 PE=1 SV=1 - [HM13_MOUSE]	31.6705	27.78	1	6	6	6	378	41.7206	6.03662
Q922Q4	Pyrroline-5-carboxylate reductase 2 OS=Mus musculus GN=Pycr2 PE=2 SV=1 - [P5CR2_MOUSE]	31.5833	32.81	1	5	7	8	320	33.6376	7.76709
Q8BWT1	3-ketoacyl-CoA thiolase, mitochondrial OS=Mus musculus GN=Acaa2 PE=1 SV=3 - [THIM_MOUSE]	31.5066	22.92	1	6	6	6	397	41.8034	8.08936
Q91X79	Chymotrypsin-like elastase family member 1 OS=Mus musculus GN=Cela1 PE=2 SV=1 - [CELA1_MOUSE]	31.0394	31.2	1	5	5	7	266	28.882	8.23584
P63101	14-3-3 protein zeta/delta OS=Mus musculus GN=Ywhaz PE=1 SV=1 - [1433Z_MOUSE]	30.9148	41.63	1	6	8	8	245	27.7537	4.79248
P14685	26S proteasome non-ATPase regulatory subunit 3 OS=Mus musculus GN=Psmd3 PE=1 SV=3 - [PSMD3_MOUSE]	30.5367	17.17	1	6	6	7	530	60.6803	8.44092
Q6GQT9	Nodal modulator 1 OS=Mus musculus GN=Nomo1 PE=1 SV=1 - [NOMO1_MOUSE]	30.4816	8.73	1	6	6	6	1214	133.336	6.0874
Q9D024	Coiled-coil domain-containing protein 47 OS=Mus musculus GN=Ccdc47 PE=2 SV=2 - [CCD47_MOUSE]	30.4468	25.67	1	8	8	9	483	55.8083	4.84326
Q60928	Gamma-glutamyltranspeptidase 1 OS=Mus musculus GN=Ggt1 PE=1 SV=1 - [GGT1_MOUSE]	30.1761	16.9	1	7	7	7	568	61.5238	7.15186
P62196	26S protease regulatory subunit 8 OS=Mus musculus GN=Psmc5 PE=1 SV=1 - [PRS8_MOUSE]	30.1535	21.43	1	5	6	8	406	45.5971	7.54736
Q9EP69	Phosphatidylinositide phosphatase SAC1 OS=Mus musculus GN=Sacm1l PE=2 SV=1 - [SAC1_MOUSE]	30.1043	20.61	1	7	7	7	587	66.9009	7.29834
Q91VR2	ATP synthase subunit gamma, mitochondrial OS=Mus musculus GN=Atp5c1 PE=1 SV=1 - [ATPG_MOUSE]	29.9939	34.9	1	7	7	8	298	32.8651	9.01221
Q61768	Kinesin-1 heavy chain OS=Mus musculus GN=Kif5b PE=1 SV=3 - [KINH_MOUSE]	29.987	10.28	1	6	6	6	963	109.484	6.44287
Q8K2B3	Succinate dehydrogenase [ubiquinone] flavoprotein subunit, mitochondrial OS=Mus musculus GN=Sdha PE=1 SV=1 - [SDHA_MOUSE]	29.4656	18.07	1	6	6	6	664	72.5392	7.37158
Q9JHU4	Cytoplasmic dynein 1 heavy chain 1 OS=Mus musculus GN=Dync1h1 PE=1 SV=2 - [DYHC1_MOUSE]	29.4256	1.89	1	5	5	5	4644	531.71	6.41748
Q9DBH5	Vesicular integral-membrane protein VIP36 OS=Mus musculus GN=Lman2 PE=2 SV=2 - [LMAN2_MOUSE]	29.249	31.28	1	8	8	8	358	40.4042	6.94678
P42669	Transcriptional activator protein Pur-alpha OS=Mus musculus GN=Pura PE=1 SV=1 - [PURA_MOUSE]	29.2035	29.6	1	5	5	6	321	34.8624	6.44287
Q8K0C5	Zymogen granule membrane protein 16 OS=Mus musculus GN=Zg16 PE=2 SV=1 - [ZG16_MOUSE]	29.1731	63.47	1	6	6	7	167	18.1982	9.23193
Q9D8S3	ADP-ribosylation factor GTPase-activating protein 3 OS=Mus musculus GN=Arfgap3 PE=1 SV=2 - [ARFG3_MOUSE]	29.1195	20.65	1	7	7	7	523	57.4202	8.47021
Q99JX4	Eukaryotic translation initiation factor 3 subunit M OS=Mus musculus GN=Eif3m PE=2 SV=1 - [EIF3M_MOUSE]	29.0405	24.33	1	5	5	7	374	42.4899	5.74463
Q63570	26S protease regulatory subunit 6B OS=Rattus norvegicus GN=Psmc4 PE=1 SV=1 - [PRS6B_RAT]	28.727	27.51	1	5	5	5	418	47.3786	5.21143
Q99JX3	Golgi reassembly-stacking protein 2 OS=Mus musculus GN=Gorasp2 PE=1 SV=3 - [GORS2_MOUSE]	28.6792	21.51	1	5	5	5	451	47.0088	4.79248
Q8BP67	60S ribosomal protein L24 OS=Mus musculus GN=Rpl24 PE=1 SV=2 - [RL24_MOUSE]	28.2588	26.75	1	5	5	8	157	17.7679	11.2534
P61211	ADP-ribosylation factor-like protein 1 OS=Mus musculus GN=Arl1 PE=2 SV=1 - [ARL1_MOUSE]	28.2152	40.33	1	5	5	6	181	20.3985	5.71924
P04919	Band 3 anion transport protein OS=Mus musculus GN=Slc4a1 PE=1 SV=1 - [B3AT_MOUSE]	28.1379	11.73	1	6	6	6	929	103.07	5.45264
O55022	Membrane-associated progesterone receptor component 1 OS=Mus musculus GN=Pgrmc1 PE=1 SV=4 - [PGRC1_MOUSE]	28.1147	48.21	1	6	6	6	195	21.6808	4.70361
P62827	GTP-binding nuclear protein Ran OS=Mus musculus GN=Ran PE=1 SV=3 - [RAN_MOUSE]	28.0156	31.48	1	6	6	7	216	24.4076	7.48877
Q61024	Asparagine synthetase [glutamine-hydrolyzing] OS=Mus musculus GN=Asns PE=2 SV=3 - [ASNS_MOUSE]	27.8713	17.83	1	7	7	7	561	64.2415	6.58057
O35129	Prohibitin-2 OS=Mus musculus GN=Phb2 PE=1 SV=1 - [PHB2_MOUSE]	27.7981	26.76	1	6	6	6	299	33.2759	9.83252
Q99KV1	DnaJ homolog subfamily B member 11 OS=Mus musculus GN=Dnajb11 PE=1 SV=1 - [DJB11_MOUSE]	27.7302	21.23	1	5	5	6	358	40.5297	6.31592
P48036	Annexin A5 OS=Mus musculus GN=Anxa5 PE=1 SV=1 - [ANXA5_MOUSE]	27.7167	26.65	1	6	6	7	319	35.7302	4.95752
P53026	60S ribosomal protein L10a OS=Mus musculus GN=Rpl10a PE=1 SV=3 - [RL10A_MOUSE]	27.4181	29.49	1	7	7	10	217	24.9006	9.979
Q60854	Serpin B6 OS=Mus musculus GN=Serpinb6 PE=1 SV=1 - [SPB6_MOUSE]	27.3518	24.6	1	6	6	6	378	42.5712	5.74463
Q9DB77	Cytochrome b-c1 complex subunit 2, mitochondrial OS=Mus musculus GN=Uqcrc2 PE=1 SV=1 - [QCR2_MOUSE]	27.1345	18.76	1	6	6	7	453	48.205	9.24658
P62960	Nuclease-sensitive element-binding protein 1 OS=Mus musculus GN=Ybx1 PE=1 SV=3 - [YBOX1_MOUSE]	26.9144	35.71	1	5	5	6	322	35.7086	9.87646
Q9DCH4	Eukaryotic translation initiation factor 3 subunit F OS=Mus musculus GN=Eif3f PE=1 SV=2 - [EIF3F_MOUSE]	26.8018	22.71	1	6	6	6	361	37.9603	5.57959
Q921G7	Electron transfer flavoprotein-ubiquinone oxidoreductase, mitochondrial OS=Mus musculus GN=Etfdh PE=1 SV=1 - [ETFD_MOUSE]	26.6755	12.18	1	5	5	6	616	68.0476	7.57666
P47856	Glutamine--fructose-6-phosphate aminotransferase [isomerizing] 1 OS=Mus musculus GN=Gfpt1 PE=1 SV=3 - [GFPT1_MOUSE]	26.0497	12.05	1	5	5	5	697	78.4892	6.84424
Q80UM7	Mannosyl-oligosaccharide glucosidase OS=Mus musculus GN=Mogs PE=2 SV=1 - [MOGS_MOUSE]	25.5929	8.87	1	5	5	5	834	91.7744	8.99756
Q9R0N0	Galactokinase OS=Mus musculus GN=Galk1 PE=2 SV=2 - [GALK1_MOUSE]	25.5369	24.49	1	5	6	6	392	42.2685	5.26221
O70251	Elongation factor 1-beta OS=Mus musculus GN=Eef1b PE=1 SV=5 - [EF1B_MOUSE]	25.3705	45.33	1	6	6	6	225	24.6782	4.69092
Q6DFW4	Nucleolar protein 58 OS=Mus musculus GN=Nop58 PE=1 SV=1 - [NOP58_MOUSE]	25.366	14.18	1	5	5	5	536	60.3047	8.33838
P62983	Ubiquitin-40S ribosomal protein S27a OS=Mus musculus GN=Rps27a PE=1 SV=2 - [RS27A_MOUSE]	25.2596	37.18	1	5	5	6	156	17.9395	9.64209
P35276	Ras-related protein Rab-3D OS=Mus musculus GN=Rab3d PE=1 SV=1 - [RAB3D_MOUSE]	25.2082	33.33	1	5	6	6	219	24.4009	4.93213
Q8CHW4	Translation initiation factor eIF-2B subunit epsilon OS=Mus musculus GN=Eif2b5 PE=1 SV=1 - [EI2BE_MOUSE]	24.568	12.97	1	5	5	5	717	80.0363	5.07178
Q6ZWN5	40S ribosomal protein S9 OS=Mus musculus GN=Rps9 PE=1 SV=3 - [RS9_MOUSE]	24.1971	29.38	1	7	7	8	194	22.5776	10.6528
Q4PJX1	Protein odr-4 homolog OS=Mus musculus GN=Odr4 PE=2 SV=2 - [ODR4_MOUSE]	23.9069	19.24	1	5	5	5	447	49.9664	6.13818
Q9WU78	Programmed cell death 6-interacting protein OS=Mus musculus GN=Pdcd6ip PE=1 SV=3 - [PDC6I_MOUSE]	23.8882	10.93	1	5	5	5	869	95.9642	6.52197
O54724	Polymerase I and transcript release factor OS=Mus musculus GN=Ptrf PE=1 SV=1 - [PTRF_MOUSE]	23.7102	20.41	1	5	5	5	392	43.927	5.51611
Q9DBL1	Short/branched chain specific acyl-CoA dehydrogenase, mitochondrial OS=Mus musculus GN=Acadsb PE=1 SV=1 - [ACDSB_MOUSE]	23.6719	19.44	1	5	5	5	432	47.8433	7.86963
P62717	60S ribosomal protein L18a OS=Mus musculus GN=Rpl18a PE=1 SV=1 - [RL18A_MOUSE]	23.5915	30.68	1	6	6	7	176	20.7189	10.7114
Q9DC16	Endoplasmic reticulum-Golgi intermediate compartment protein 1 OS=Mus musculus GN=Ergic1 PE=1 SV=1 - [ERGI1_MOUSE]	23.5167	25.52	1	6	6	7	290	32.5415	7.06396
P46471	26S protease regulatory subunit 7 OS=Mus musculus GN=Psmc2 PE=1 SV=5 - [PRS7_MOUSE]	23.4767	17.32	1	5	6	6	433	48.6171	5.94775
P29341	Polyadenylate-binding protein 1 OS=Mus musculus GN=Pabpc1 PE=1 SV=2 - [PABP1_MOUSE]	23.4458	12.26	1	5	5	5	636	70.6259	9.49561
Q02248	Catenin beta-1 OS=Mus musculus GN=Ctnnb1 PE=1 SV=1 - [CTNB1_MOUSE]	23.0656	9.35	1	5	5	5	781	85.4162	5.85889
P80316	T-complex protein 1 subunit epsilon OS=Mus musculus GN=Cct5 PE=1 SV=1 - [TCPE_MOUSE]	22.8203	17.01	1	5	5	5	541	59.5859	6.02393
Q8VHE0	Translocation protein SEC63 homolog OS=Mus musculus GN=Sec63 PE=2 SV=4 - [SEC63_MOUSE]	22.6106	9.61	1	5	5	6	760	87.8146	5.37646
O88544	COP9 signalosome complex subunit 4 OS=Mus musculus GN=Cops4 PE=1 SV=1 - [CSN4_MOUSE]	21.8754	20.2	1	6	6	6	406	46.2557	5.8335
Q9Z1D1	Eukaryotic translation initiation factor 3 subunit G OS=Mus musculus GN=Eif3g PE=1 SV=2 - [EIF3G_MOUSE]	21.8532	20.94	1	5	5	5	320	35.6159	5.89697
Q9DB25	Dolichyl-phosphate beta-glucosyltransferase OS=Mus musculus GN=Alg5 PE=2 SV=1 - [ALG5_MOUSE]	21.4068	21.91	1	5	5	5	324	36.7672	8.60205
P48758	Carbonyl reductase [NADPH] 1 OS=Mus musculus GN=Cbr1 PE=1 SV=3 - [CBR1_MOUSE]	21.402	20.94	1	5	5	6	277	30.622	8.30908
Q9JJI8	60S ribosomal protein L38 OS=Mus musculus GN=Rpl38 PE=2 SV=3 - [RL38_MOUSE]	20.9087	50	1	5	5	7	70	8.19872	10.0962
P62270	40S ribosomal protein S18 OS=Mus musculus GN=Rps18 PE=1 SV=3 - [RS18_MOUSE]	20.6673	32.24	1	5	5	7	152	17.7079	10.9897
P02535	Keratin, type I cytoskeletal 10 OS=Mus musculus GN=Krt10 PE=1 SV=3 - [K1C10_MOUSE]	20.3386	10.88	1	5	6	6	570	57.7351	5.10986
P80318	T-complex protein 1 subunit gamma OS=Mus musculus GN=Cct3 PE=1 SV=1 - [TCPG_MOUSE]	19.7615	10.83	1	5	5	5	545	60.5914	6.69775
Q9Z2I9	Succinyl-CoA ligase [ADP-forming] subunit beta, mitochondrial OS=Mus musculus GN=Sucla2 PE=1 SV=2 - [SUCB1_MOUSE]	18.829	13.17	1	5	5	5	463	50.0821	7.00537
Q8VDN2	Sodium/potassium-transporting ATPase subunit alpha-1 OS=Mus musculus GN=Atp1a1 PE=1 SV=1 - [AT1A1_MOUSE]	18.829	6.35	1	5	5	5	1023	112.91	5.45264
P10649	Glutathione S-transferase Mu 1 OS=Mus musculus GN=Gstm1 PE=1 SV=2 - [GSTM1_MOUSE]	17.7508	27.98	1	5	5	5	218	25.9531	7.94287
Q9Z2W0	Aspartyl aminopeptidase OS=Mus musculus GN=Dnpep PE=2 SV=2 - [DNPEP_MOUSE]	17.6029	13.74	1	5	5	5	473	52.1738	7.25439
O08547	Vesicle-trafficking protein SEC22b OS=Mus musculus GN=Sec22b PE=1 SV=3 - [SC22B_MOUSE]	17.5592	39.53	1	6	6	6	215	24.7248	8.51416
Q64310	Surfeit locus protein 4 OS=Mus musculus GN=Surf4 PE=2 SV=1 - [SURF4_MOUSE]	16.7883	20.82	1	5	5	5	269	30.3608	7.78174
P47963	60S ribosomal protein L13 OS=Mus musculus GN=Rpl13 PE=2 SV=3 - [RL13_MOUSE]	15.5481	25.12	1	5	5	6	211	24.2905	11.5464
